# Supplementary material for: Impact of maternal high‐fat diet on offspring gut microbiota during short‐term high‐fat diet exposure in mice
Source: Physiol Rep. 2024 Nov 3;12(21):e70111. doi: 10.14814/phy2.70111 (PMC11531878; doi:10.14814/phy2.70111)
Supplement: Supplementary file 2 — Table S1. [file PHY2-12-e70111-s001.xlsx]

## Sheet: Figure1
Pairwise Comparisons
Figure 1A,B,C1					Figure 1D,E,F1					Figure 1G2
	Female					Female					Female
Comparison	Observed Phyla	Pielou's Index	Shannon Index		Comparison	Observed Phyla	Pielou's Index	Shannon Index		Comparison	weighted UniFrac distances
CC-CHF	0.999965	0.940439	0.966314		CC-CHF	1.29029e-06	6.00695e-08	1.97968e-09		CC-CHF	0.006
CC-HFC	0.612366		0.213121		CC-HFC	0.00872211	0.00686493	0.00122719		CC-HFC	0.01
CC-HFHF	0.999965	0.928484	0.941681		CC-HFHF	5.13039e-08	1.02306e-08	1.73226e-10		CC-HFHF	0.006
CHF-HFC	0.857173	0.178237	0.0281618		CHF-HFC	0.0578621	0.00493785	0.000838388		CHF-HFC	0.006
CHF-HFHF	1	1	1		CHF-HFHF	0.964543	0.998839	0.988193		CHF-HFHF	0.52
HFC-HFHF	0.857173	0.163771	0.0210354		HFC-HFHF	0.00335473	0.000849811	5.77423e-05		HFC-HFHF	0.006
	Male					Male					Male
Comparison	Observed Phyla	Pielou's Index	Shannon Index		Comparison	Observed Phyla	Pielou's Index	Shannon Index		Comparison	weighted UniFrac distances
CC-CHF	0.999757	0.0327217	0.022425		CC-CHF	0.00170994	3.12533e-06	3.07633e-07		CC-CHF	0.0105
CC-HFC	1	0.998516	0.998031		CC-HFC	0.980104	0.874858	0.869794		CC-HFC	0.1
CC-HFHF	0.736624	0.0401335	0.00840761		CC-HFHF	0.988483	0.923107	0.886759		CC-HFHF	0.0105
CHF-HFC	0.999757	0.00610817	0.00370816		CHF-HFC	9.35266e-05	4.77217e-08	5.0209e-09		CHF-HFC	0.012
CHF-HFHF	0.922986	8.12096e-07	7.79486e-08		CHF-HFHF	0.0112717	5.58214e-05	6.64878e-06		CHF-HFHF	0.0105
HFC-HFHF	0.736624	0.165212	0.0466828		HFC-HFHF	0.604479	0.182944	0.145152		HFC-HFHF	0.0105
1p values from the Tukey honest significant differences (HSD) post hoc test
2q values

## Sheet: Figure3
Pairwise Comparisons
Figure 3A1
	Female
Comparison	weighted UniFrac distances
CC-CHF	0.006
CC-HFC	0.003
CC-HFHF	0.003
CHF-HFC	0.011
CHF-HFHF	0.603
HFC-HFHF	0.006
	Male
Comparison	weighted UniFrac distances
CC-CHF	0.0072
CC-HFC	0.193
CC-HFHF	0.0072
CHF-HFC	0.0072
CHF-HFHF	0.0072
HFC-HFHF	0.006
1q values
